# Supplementary material for: Management of Refractory Bleeding at the Duodenal Bulb Post‐Trauma Using OTSC Combined With Interventional Embolization: A Case Report
Source: Clin Case Rep. 2025 May 5;13(5):e70486. doi: 10.1002/ccr3.70486 (PMC12053073; doi:10.1002/ccr3.70486)
Supplement: Supplementary file 1 — Table S1. [file CCR3-13-e70486-s003.xlsx]

## Sheet: Blood CBC and Coags
Supplementary Table 1 Blood CBC and Coags
Days of hospitalization	D1	D2	D3	D4	D5	D6	D7	D8
Hb(g/L)	52	75	53	70	57	75	80	84
HCT(%)	16	19	15	18	15	17	20	20
PLT(×10⁹L)	61	78	71	73	67	61	89	110
Fib(g/L)	1.85	1.01	1.8	1.34	1.2	1.83	2.34	2.71
PT（s）	18.5	12.4	11	12.2	16.2	14.7	11.3	9.3
APTT（s）	42.3	35.4	24.2	33.4	40.5	3`.2	35.3	34.9
D-D(ug/L)	3216	4567	4500	4200	5760	6500	7700	5761
