# Supplementary material for: Management of Refractory Bleeding at the Duodenal Bulb Post‐Trauma Using OTSC Combined With Interventional Embolization: A Case Report
Source: Clin Case Rep. 2025 May 5;13(5):e70486. doi: 10.1002/ccr3.70486 (PMC12053073; doi:10.1002/ccr3.70486)
Supplement: Supplementary file 2 — Table S2. [file CCR3-13-e70486-s001.xlsx]

## Sheet: Heart and lung function
Supplementary Table 2 Heart and lung function
Days of hospitalization	D0	D1		D3	D5					D8
time	23:30:00	06:00:00	18:30:00	06:00:00	06:00:00	15:00:00	20:00:00	23:00:00	06:00:00	07:00:00	23:15:00
PH	7.37	7.38	7.45	7.53	7.41	7.46	7.43	7.49	7.48	7.52	7.42
PO₂(mmHg)	106	118	126	108	113	120	131	158	129	165	189
PCO₂(mmHg)	35	37	40	35	33	37	42	34	38	32	40
FiO₂(%)	0.45	0.45	0.45	0.45	0.45	0.4	0.4	0.4	0.4	0.4	0.4
