# Supplementary material for: Management of Refractory Bleeding at the Duodenal Bulb Post‐Trauma Using OTSC Combined With Interventional Embolization: A Case Report
Source: Clin Case Rep. 2025 May 5;13(5):e70486. doi: 10.1002/ccr3.70486 (PMC12053073; doi:10.1002/ccr3.70486)
Supplement: Supplementary file 3 — Table S3. [file CCR3-13-e70486-s002.xlsx]

## Sheet: liver and kidney functions
	Supplementary Table 3 liver and kidney functions
	Days of hospitalization		D1	D2	D4	D5	D6	D7	D8
	TBIL(ummol/L)		67.9	104.2	128.4	151.3	168.6	110.5	76.1
	ALT/AST		28/35	19/27	36/43	16/24	18/25	18/39	36/42
	ALB(g/L)		16	26	26	25	30	30	32
	DBIL(ummol/L)		38.9	44.2	68.4	111.3	128.6	139.5	89.1
	TBIL(ummol/L)		1.8				1.65
	BUN/CR		9.9/105	22.05/176		21.10/126	12.17/67	10.72/64	8.8/74
	K⁺(mmol/L)		3.7	4			4.5	4.3
	Na⁺(mmol/L)		134	138			134	138	140
	Ca²⁺(mmol/L)		1.95	2.25			2.01	2.03	2.18
	BNP(mmol/L)		421	301	209	112	78	49	76
	CTNi		0.251	0.224			0.042		0.013
	CK-MB		5.51	4.32			4.28		2.81
